# Supplementary material for: Nanocomposite Membrane Scaffolds for Cell Function Maintaining for Biomedical Purposes
Source: Nanomaterials (Basel). 2021 Apr 23;11(5):1094. doi: 10.3390/nano11051094 (PMC8146798; doi:10.3390/nano11051094)
Supplement: Supplementary file 1 [file nanomaterials-11-01094-s001.zip]

Archive with 1 entries (1 files):
- nanomaterials-1163435-supplementary.pdf
